# Supplementary material for: Portable SpectroChip-Based Immunoassay Platform for Rapid and Accurate Melamine Quantification in Urine Samples
Source: Toxics. 2024 Nov 29;12(12):870. doi: 10.3390/toxics12120870 (PMC11679044; doi:10.3390/toxics12120870)
Supplement: Supplementary file 1 [file toxics-12-00870-s001.zip]

Archive with 1 entries (1 files):
- toxics-3322721-supplementary.pdf
